# Supplementary material for: Longitudinal Changes in General Overweight and Obesity, and Central Obesity from Birth to Early Adolescence
Source: Nutrients. 2026 Apr 10;18(8):1206. doi: 10.3390/nu18081206 (PMC13118507; doi:10.3390/nu18081206)
Supplement: Supplementary file 1 [file nutrients-18-01206-s001.zip]

Archive with 1 entries (1 files):
- nutrients-4196681-supplementary.pdf
